# Supplementary material for: Impaired Kallikrein-Kinin System in COVID-19 Patients' Severity
Source: Front Immunol. 2022 Jun 22;13:909342. doi: 10.3389/fimmu.2022.909342 (PMC9258198; doi:10.3389/fimmu.2022.909342)
Supplement: Supplementary file 2 [file DataSheet_2.xlsx]

## Sheet: Hoja1
Column	Entry	Value	Unit	Explanatation
A	COHORT	Categorical		Cohort to which the study sample belongs (COVID= COCID-19 patients; HC=Healthy Control)
B	#DONOR/PATIENT	Numerical		Anonimized Number associated to patients/donor
C	HMWK (ng/mL)	Numerical	(ng/mL)	High Molecular Weight Kininogen
D	KLKB1 (ng/mL)	Numerical	(ng/mL)	Kallikrein B1
E	BK (pg/mL)	Numerical	(pg/mL)	Bradykinin
F	CPN1 (pg/mL)	Numerical	(pg/mL)	Carboxipeptidase N1
G	DA9B (ng/mL)	Numerical	(ng/mL)	Des-Arg-9-Bradykinin
H	ACE2 (pg/mL)	Numerical	(pg/mL)	Angiotensin Converting Enzyme 2
I	C1INH (ng/mL)	Numerical	(ng/mL)	C1 esterase Inhibitor
J	BR1 mRNA relative expression	Numerical		Bradykinin Receptor 1 mRNA expression
K	IL-1b (pg/mL)	Numerical	(pg/mL)	Interleukin 1 beta
L	IL-6 (pg/mL)	Numerical	(pg/mL)	Interleukin 6
M	TNF-α (pg/mL)	Numerical	(pg/mL)	Tisssue Necrotic Factor alpha
N	TF (pg/mL)	Numerical	(pg/mL)	Tissue Factor
O	CD40L (ng/mL)	Numerical	(ng/mL)	CD40 L
P	GSDMD (ng/mL)	Numerical	(ng/mL)	Gasdermin D
Q	AGE (years)	Intervals	years	Age categorized in intervals (<30 years, 30-40 years, 40-50 years, 50-60 years, >60 years
R	SEX	Categorical		0= male, 1=female
S	Duration Hospital Stay	Intervals	days	Duration Hospital Stay categorized in intervals (<10 days, 10-20 days, 20-30 days, >30 days)
T	Mechanical Ventilation	Categorical
Y	UCI admission	Categorical		ICU admmission = 1
V	Exitus	Categorical		Exitus = 1
W	C-reactive protein (mg/L)	Numerical		C-reactive protein blood concentration
X	Ferritin (mg/L)	Numerical	(mg/L)	Ferritin blood concentration
Y	D-Dimer (ng/mL)	Numerical	(ng/mL)	D-Dimer (ng/mL) blood concentration
Z	Fibrinogen (mg/dL)	Numerical	(mg/dL)	Fibrinogen (mg/dL) blood concentration
AA	Lymphocyte count (x10^3)	Numerical	(count x10^3)	Blood lymphocyte count
AB	Monocyte count (x10^3)	Numerical	(count x10^3)	Blood monocyte count
Raw data belonging to:				Note: #NA = data not available
"Impaired degradation of des-arg-9-bradykinin in severity of patients with COVID-19" Enrique Alfaro, Elena Díaz-García, Sara García-Tovar, Ester Zamarrón, Alberto Mangas, Raúl Galera, Kapil Nanwani, Rebeca Pérez-de-Diego, Francisco García Rio, Carolina Cubillos-Zapata. 2021 ELife
