# Supplementary material for: Impaired Kallikrein-Kinin System in COVID-19 Patients' Severity
Source: Front Immunol. 2022 Jun 22;13:909342. doi: 10.3389/fimmu.2022.909342 (PMC9258198; doi:10.3389/fimmu.2022.909342)
Supplement: Supplementary file 3 [file DataSheet_3.xlsx]

## Sheet: Hoja1
COHORT	#DONOR/PATIENT	HMWK (ng/mL)	KLKB1 (ng/mL)	BK (pg/mL)	CPN1 (pg/mL)	DA9B (ng/mL)	ACE2 (pg/mL)	C1INH (ng/mL)	BR1 mRNA relative expression	IL-1b (pg/mL)	IL-6 (pg/mL)	TNF-α (pg/mL)	TF (pg/mL)	CD40L (ng/mL)	GSDMD (ng/mL)	AGE (years)	SEX (0=male)	Duration Hospital Stay (days)	Mechanical Ventilation (1=True)	UCI admission (1=True)	Exitus (1=True)	C-reactive protein (mg/L)	Ferritin (mg/L)	D-Dimer (ng/mL)	Fibrinogen (mg/dL)	Lymphocyte count (x10^3)	Monocyte count (x10^3)
COVID	1	80180.6	14.8643	7.18771	373.189	6.15684	24.2686	4987.94		39.0839	0.192987	0.495652	141.057	1.68654	1.7054	>60	0	>30	0	1	1		1608			0.38	0.22
COVID	2	73674.5	13.3791	8.55997	603.898	5.75486	23.6736	5168.75		90.8731	1.11303	0.778536	109.169	0.339769	0.994089	50-60	0	<10	0	0	0		1313	380		0.68	0.29
COVID	3	72819.9	12.5969	11.526	423.25	5.75486	23.4634	20971.7	0.225582	47.5887	0.0656729	0.511482	126.339	0.504375	0.484091	50-60	1	<10	0	0	0		471	440	1035	0.52	0.19
COVID	4	114535	11.7608	23.3152	257.097	7.09478	22.6339	17139.7		127.35	20.8573	1.75748	104.613	0.466389	0.725669	50-60	0	10-20	0	0	0	97.7	1616	320	762	1.54	0.32
COVID	5	106593	12.2697	4.58994	234.574	5.66554	24.3464	56835.9		153.875	2.81166	1.47161	145.437	1.05517	0.913563	30-40	0	10-20	0	0	0	84.4	791	250	790	0.94	0.25
COVID	6	15424.2	7.42098	2.8442	237.278	5.88886	22.875	262768		0.3904		0.41766	98.3056	0.336072	0.819616	>60	0	20-30	1	1	1	56	214	520	439	1.04	0.33
COVID	7	53525.3	16.0437	51.0534	170.186	5.57621	22.9373	17973.1		64.7872	3.75341	16.9312	113.549	0.528111	0.443828	50-60	1	<10	0	0	0	1.1	68	220	323	2.26	0.37
COVID	8	8635.29	13.4269	1.4681	505.615	5.12957	23.3949	14689.1	0.785324	1.00668			82.5367	0.447579	0.255934	>60	1	<10	0	0	0	52.1	406	670	768	1.6	0.55
COVID	9	31252.4	9.81401	35.7676	301.894	4.72759	23.8176	4813.46	1.30754	116.847	2.03063	1.58223	121.258	0.289121	1.36988	>60	0	20-30	0	0	0	21.5	358	310	430	0.84	0.42
COVID	10	40205.5	12.7616	31.6268		6.51415	23.8176		2.968	532.82	7.33361	12.6293	131.771	0.358762	1.34303	50-60	1	10-20	0	0	0	33.3	334	350	463	0.79	0.4
COVID	11	44206.5	12.0607	2.47758	319.697	6.73747	24.3464	4482.6	7.53707	1546.48	50.0716	27.0701	109.169	0.548692	0.953826	>60	1	<10	0	0	0	122.3	73	860	687	0.52	0.25
COVID	12	63634.3	11.7379	31.6268		9.19399	24.8303		0.819503	1940.87	120.533	84.7073	137.377	0.561354	1.30277	50-60	0	20-30	0	0	0	152.9	487	280	897	0.71	0.15
COVID	13	104678	14.1275	12.9454	184.401	12.0078	22.6339	12739.1	0.911867				141.758	3.37772	1.9604	>60	0	10-20	0	0	0	163.6	389	980	760	0.43	0.3
COVID	14	115355	13.0217	80.8613	179.193	6.06751	22.9373	181877		12.6652		0.539652	24.5422	1.59964	0.537775	30-40	0	<10	0	0	0	80.9	841	2000	891	1	0.35
COVID	15	95562.7	14.4207	85.5058	142.489	6.46949	24.4251	19530.1	0.428213	9.57231	1.43839	1.05235	45.0418	1.63762	0.765932	<30	1	<10	0	0	0	131	231	480	873	1.41	0.31
COVID	16	55266.5	8.99642	44.4483	390.694	5.88886	24.5848	16152.2		93.1232	8.03051	32.9657	89.0195	0.479051	1.35646	40-50	0	<10	0	0	0	24.8	1829	130	702	0.62	0.17
COVID	17	52296.8	13.6672	0.0257473	310.668	6.24617	23.9648	4870.93	2.96816	1493.7	72.0469	1025.98	180.83	0.47272	1.1283	40-50	0	10-20	0	0	0	31.6	1616	410	661	0.62	0.73
COVID	18	73199.2	15.6388	85.5058	209.213	4.41494	24.6659	34936.8	18.1769	53.5017	1.26985	1.88573	129.143	1.13114	0.685406	>60	0	<10	0	0	0	91.5	434	220		0.96	0.39
COVID	19	68892.8	13.0929	10.3078	272.259	5.62087	23.7452	117235	5.20305		1.1236		168.214	1.42016	1.94698	>60	0	<10	0	0	0	65.8	927		1043	0.6	0.22
COVID	20	71687.7	10.6069	29.2171	183.347	5.44222	24.5848	18624.6		43.5122			174.872	0.903228	0.712248	>60	0	10-20	0	0	0	38.7	1290	400	534	0.79	0.48
COVID	21	49241.9	14.4944	9.01592	214.025	8.16672	23.4634	79241.5	0.177472	178.739	12.9312	23.7265	238.999	0.308114	0.913563	>60	0	10-20	0	0	0	174.8	882	2760	1032	0.95	0.19
COVID	22	81273.1	12.738	76.5489	912.13	6.15684	24.6659	17761	18.602	296.693	31.0035	42.6175	45.9178	0.738622	1.3833	<30	1	<10	0	0	0	5.3	58	600	505	0.6	0.11
COVID	23	70377.1	8.70023	37.3088	280.223	4.90625	22.4613	11585.1	0.796763	0.631972			47.1443	0.352431	-0.106433	40-50	1	<10	0	0	0		426	720		0.96	0.43
COVID	24	122022	7.84834	38.9405	307.072	4.68293	25.7904	10288.6	1.3119	36.0355	0.936693	0.650357	68.3447	0.763946	0.484091	50-60	0	<10	0	0	0		1631	1000		0.76	0.27
COVID	25	20056	17.0196	9.01592	141.674	5.12957	24.7477	21731.9	4.81811	8.34347			92.3484	0.706967	0.752511	>60	0	<10	0	0	0	47.7	2282	1760	507	0.98	0.6
COVID	26	71875.8	13.9816	35.7676	170.186	8.03273		15041.9		24.7114	1.44576		100.058	2.28972	1.27593	50-60	1	10-20	0	0	0	43.2	15	520	448	1.3	0.31
COVID	27	88282.8	16.7608	2.69869	205.61	8.83668	24.0396	11863.4			1.45811		136.711	1.36539	0.994089	50-60	0	10-20	0	0	0	62.8			441	1.5	0.33
COVID	28	19621.2	10.7632	12.5695	269.205	4.50427	23.1287	14008	0.049105	1.71292			79.4793	0.257466	0.846458	40-50	0	<10	0	0	0	26.5	193	710	722	1.55	0.39
COVID	29	37983.5	14.3228	62.0792	312.453	4.28095	23.6027	4482.6	0.121233	2.84999			87.2621	0.59934	0.60488	50-60	0	<10	0	0	0	80.1	689	410		0.97	0.35
COVID	30	51161.8	11.8989	24.1801	384.035	5.75486	24.1151	4429.71	0.149641				137.565	0.509527	1.18198	>60	0	<10	0	0	0	36.4	481		466	13.96	0.41
COVID	31	32170.5	10.8528	37.3088	165.379	5.26356	23.0641	23896.5	0.040909				83.8453	0.751124	2.01408	40-50	1	<10	0	0	0	9.6	30	100	424	1.04	0.26
COVID	32	58309.8	10.5179	53.5464	171.164	5.57621	23.6736	37963.4	0.025018	4.42763		0.293148	71.3169	0.776608	1.06119	50-60	0	<10	0	0	0	110	1071	290	894	0.76	0.24
COVID	33	70004.6	15.0629	40.6692	148.32	6.24617	24.7477	127391	0.28471	7.6713	0.155264	3.08009	150.284	0.922221	2.43014	>60	0	<10	0	0	0	131.6	576	460	1004	0.55	0.36
COVID	34	34786.7	14.7407	62.0792	229.259	5.48688	23.3272	31026.7	1.2244				83.086	0.232142	1.15514	>60	0	10-20	0	0	0	26.7	4849		645	0.67	0.41
COVID	35	38267.1	17.1755	53.5464	266.138	6.2015	24.5046	11723.5	0.088083	1.24233		9.127	69.7983	0.59934	0.457249	40-50	0	<10	0	0	0	23	516	380	769	1.73	0.24
COVID	36	77918.4	16.1201	55.4411	307.128	5.35289	24.5144	4482.6	0.757117	11.2075	1.77862	1.23605	78.4841	1.22611	1.1283	50-60	0	<10	0	0	0	8.9	116	610	505	1.1	0.28
COVID	37	69725.9	12.738	48.0736	195.311	4.50427	24.8822	4429.71	4.28354	4.35168	0.367927	1.67248	71.4218	0.637326	1.5045	>60	1	20-30	0	0	0	22.2	81	640	526	0.85	0.26
COVID	38	79193.3	12.55	10.7326	217.776	5.97818	25.1391	61031		18.2559	9.20127	10.96	84.1838	0.561354	2.15992	>60	1	10-20	0	0	0	67.3	310	320	635	0.66	0.16
COVID	39	55099.6	13.619	86.4592	181.258	4.86158	25.0922	33714.7	2.372	3.92652	0.545733	5.29049	79.3141	0.295452	1.75773	>60	1	10-20	0	0	0	86.2	1196	990	683	0.71	0.22
COVID	40	78701.9	13.2596	75.2201	162.561	6.55882	25.0922	73794.7			1.59249	8.13866	108.868	0.396748	2.05565	40-50	1	10-20	0	0	0	82	165	170	538	0.53	0.14
COVID	41	1422.28	12.9506	14.4915	138.464	7.36277	25.5126	98115.2	7.596	15.6707	157.529	404.95	75.7038	0.404215	5.25829	>60	1	10-21	0	0	1	14.2	18	560	468	1.32	0.94
COVID	42	10407.5	17.8304	57.5723	130.006	6.24617	25.0922	46450.9	0.87654			13.657	84.4356	0.295452	3.02389	50-60	0	10-22	0	0	0	15.1	215	420	445	1.12	0.31
COVID	43	49400.7	18.254	51.5509	178.169	7.49676	26.1095	56165.3			1.48101	77.3052	67.8955	0.434734	2.02586	50-60	0	10-23	0	0	0	188.9	1495	1380	694	0.6	0.05
COVID	44	70283.9	19.4917	20.6642	127.79	5.66554	25.896	38875.4	38.178	38.8573	1.23548	10.5719	121.126	1.01131	2.2344	50-60	0	10-24	0	0	0	91.6	1636	420	796	0.88	0.41
COVID	45	36092.6	11.5775	44.955	301.894	7.09478	26.5805	5047.5					61.6557	0.806877	0.86435	50-60	0	NA	0	0	0	61.5	1034	340	758	0.4
COVID	46	69077.6	7.90988	6.07107	517.337	7.4521	25.697	52304.7		2.65908	825.78		134.834	0.181494	2.79229	>60	0	NA	0	0	0	46.4	1438	230	484	0.8
COVID	47	122989	11.1907	67.5271	229.259	5.62087	25.3978	53561.1	1.6786	2.52655	4.85578		82.994	0.47272	0.953033	<30	0	<10	0	0	0	89.2	1295	590	888	1.05	0.28
COVID	48	89842.4	10.9426	57.5723	196.398	5.30822	25.0922	30660.7		2.52655	18.0348		67.3118	0.521916	1.02053	50-60	1	NA	0	0	0
COVID	49		5.62601	4.9291	197.441	6.61641	25.0034	136794	3.22471				92.0574	0.472358	0.97515	50-60	0	>30	1	1	0	43.7	158		309	0.83	0.17
COVID	50		7.68241	30.7082	247.568	4.08775	25.0922	37072.8	1.08025				101.695	0.453774	1.0998	50-60	0	>31	1	1	1		878			0.67	0.22
COVID	51		13.8516	2.12252	300.479	5.90611	25.3428	27030.3	0.239302				71.6851	0.813072	0.2965	<30	0	>32	1	1	0	86.8	1298	3440	275	0.83	0.34
COVID	52		12.1379	23.2595	222.504	9.31554	25.5126	27255.8	0.385141				96.0535	0.614838	1.0167	40-50	0	>33	1	1	0	45.8	902	2320	1114	0.43	0.28
COVID	53		13.0805	1.21235	124.108	5.76405	28.122	25526.9	0.18017				135.309	0.819267	2.94185	40-50	0	>34	1	1	0	44.8	270		765	0.44	0.18
COVID	54		10.3386	24.6148	229.002	11.5601	25.5724	27932.3					90.1769	1.99008	5.5595	40-50	0	20-30	1	1	0	46.3	379	460	694	0.72	0.11
COVID	55		15.6509	4.73755	257.779	15.14	25.0922	31164.7					120.109	1.48211	6.79215	50-60	0	>30	1	1	0	198.8	793	1680	987	0.39	0.24
COVID	56		13.4232	36.229	165.88	11.5033	25.1876	30262.6					109.531	2.77682	3.68975	40-50	0	<10	1	1	0	273.9		2140	942	1.47	0.5
COVID	57		8.79629	44.955	239.213	21.7315	27.1099	47005.5					133.115	1.77327	11.5843	50-60	0	20-30	1	1	1	71.3	1690	800	850	0.61	0.2
COVID	58		11.6238	13.6754	220.648	15.9355	25.6339	74675.8					103.967	1.59981	7.5262	50-60	0	>30	1	1	0	28.4	1672	370		0.85	0.71
COVID	59		9.65312	25.4894	174.234	11.6169	25.0922	72063.6					96.2886	1.82282	2.88645	50-60	1	20-30	1	1	0	221	1452	1470	558	0.65	0.21
COVID	60		14.023	16.3759	317.188	15.4525	25.2377	227885					128.022	0.528111	5.0055	50-60	0	>30	1	1	0	55	1615	2180	1400	0.59	0.23
COVID	61		13.5946	16.5253	280.985	8.23589	25.5126	26053.1					115.721	1.63698	3.0111	40-50	0	>30	1	1	0	11.1	1157	2020	1400	0.79	0.12
COVID	62		9.56744	15.9405	179.804	20.8508	25.7617	24850.4					128.336	2.26885	7.09685	50-60	0	20-30	1	1	0	49.8	1304	1880	749	0.9	0.36
COVID	63		14.7941	22.0191	234.574	5.42311	24.9614	26654.5					124.418	0.800682	0.69815	40-50	0	20-30	1	1	0	41.4	1410			1.17	0.45
HC	1	45041.8	16.5292	82.4317	249.835	5.44222	25.5724	33316.9
HC	2	46810.5	18.6009	143.023	206.792	4.54894	25.2894	28894.1	0.097178
HC	3	27197.1	16.7093	95.5172	181.258	5.97818	27.2038	7646.96	0.036129
HC	4	39699	13.0217	106.184	258.574	6.64814	27.3965	5683.59
HC	5	21381.9	16.2731	82.4317	334.693	6.3355	26.0367	8610.63
HC	6	29576.9	13.1643	93.1157	263.105	7.09478	25.5724	48134.7
HC	7	12417.3	11.6232	223.022	*458.685557383181	6.8268	25.3428	31026.7	0.101797
HC	8	19136.5	9.74874	189.783	278.622	4.77226	25.6339	58896.1	0.317324
HC	9	105239	15.2125	147.804	200.951	6.24617	26.498	41252.3
HC	10	21047.4	11.0326	40.2184	181.258	5.44222	25.5126	41744.8
HC	11	40133	18.95	104.333	167.286	6.69281	24.7757	1622.72
HC	12	9048.15	11.7838	95.5172	184.401	4.95091	25.047	85090.4
HC	13	3885.63	11.8068	58.6844	115.267	6.64814	26.927	43356.6
HC	14	33501.4	17.1755	106.184	124.895	7.76474	25.9655	20971.7
HC	15	55852.5	16.6835	138.484	119.299	4.50427	24.921	17551.5	0.039672
HC	16	19351.4	15.1875	147.416	153.508	5.53154	24.9614	44702.9	0.039778
HC	17	30797.6	13.5709	88.5916	117.94	4.77226	25.0922	24181.8	0.037802
HC	18	54766.5	13.4749	36.7594	117.266	8.5687	25.047	31397.2	0.352691
HC	19	65877.5	17.2015	138.484	82.2022	6.06751	25.896	50475	0.323061
HC	20	12234	12.1379	49.764	186.526	6.41753	24.9614	29360.6	1.55913
HC	21		11.0241	57.5723	119.467	4.25822	25.2894	36351.4	0.144617
HC	22		12.395	57.5723	128.749	5.50835	25.5724	18847	0.058413
HC	23		8.88198	39.6068	138.032	4.42869	26.927	36877.6	0.036949
HC	24		13.6802	28.7931	112.969	6.41753	25.2894	30563.3	0.037475
HC	25		11.9666	64.7949	143.602	3.9741	25.4543	42214.7	0.106422
HC	26		10.51	93.1157	199.298	6.01976	26.498	28233	0.559615
HC	27		11.7952	42.1464	97.1881	3.77522	25.3978	26504.1
